# Supplementary material for: New Perspectives on the Efficacy of Catgut Embedment in Acupoint Combined with Rehabilitation Training for Pediatric-Cerebral-Palsy Motor Function Disorders: A Systematic Review and Meta-Analysis of Randomized Controlled Trials
Source: Healthcare (Basel). 2025 May 30;13(11):1301. doi: 10.3390/healthcare13111301 (PMC12154081; doi:10.3390/healthcare13111301)
Supplement: Supplementary file 1 [file healthcare-13-01301-s001.zip]

Archive with 1 entries (1 files):
- healthcare-3599541-Supplementary Materials.pdf
